# Supplementary material for: Characterization of Bordetella pertussis Strains Isolated from India
Source: Pathogens. 2022 Jul 14;11(7):794. doi: 10.3390/pathogens11070794 (PMC9322502; doi:10.3390/pathogens11070794)
Supplement: Supplementary file 1 [file pathogens-11-00794-s001.zip]

Archive with 1 entries (1 files):
- pathogens-1750960-supplementary.pdf
